# Supplementary material for: Puerarin Alleviates H2O2-Induced Oxidative Stress and Blood–Milk Barrier Impairment in Dairy Cows
Source: Int J Mol Sci. 2023 Apr 24;24(9):7742. doi: 10.3390/ijms24097742 (PMC10178507; doi:10.3390/ijms24097742)
Supplement: Supplementary file 1 [file ijms-24-07742-s001.zip]

Archive with 1 entries (1 files):
- ijms-2362357-supplementary.pdf
